# Supplementary material for: Anti-Oxidant and Anti-Aging Effects of Phlorizin Are Mediated by DAF-16-Induced Stress Response and Autophagy in Caenorhabditis elegans
Source: Antioxidants (Basel). 2022 Oct 8;11(10):1996. doi: 10.3390/antiox11101996 (PMC9598670; doi:10.3390/antiox11101996)
Supplement: Supplementary file 1 [file antioxidants-11-01996-s001.zip]

Archive with 1 entries (1 files):
- antioxidants-1929608-supplementary.pdf
